# Supplementary material for: A new rain frog of the genus Pristimantis (Anura, Craugastoridae) from the Cordillera del Cóndor, southeastern Ecuador
Source: Zookeys. 2026 Jun 15;1282:205–28. doi: 10.3897/zookeys.1282.187506 (PMC13288032; doi:10.3897/zookeys.1282.187506)
Supplement: XML Treatment for Pristimantis etsa [file zookeys.1282.187506-treatment1.xml]

<!DOCTYPE tp:taxon-treatment
  PUBLIC "-//TaxonX//DTD Taxonomic Treatment Publishing DTD v0 20100105//EN" "tax-treatment-NSO.dtd">
<tp:taxon-treatment xmlns:tp="http://www.plazi.org/taxpub"><tp:treatment-meta><kwd-group><label>Taxon classification</label><kwd>
                <named-content content-type="kingdom">Animalia</named-content>
              </kwd><kwd>
                <named-content content-type="order">Anura</named-content>
              </kwd><kwd>
                <named-content content-type="family">Craugastoridae</named-content>
              </kwd></kwd-group><mixed-citation publication-type="journal"><person-group><name><surname>Figueroa-Coronel</surname><given-names>Elías</given-names></name><name><surname>Cisneros-Heredia</surname><given-names>Diego F.</given-names></name><name><surname>Brito-Zapata</surname><given-names>David</given-names></name><name><surname>Carrión-Olmedo</surname><given-names>Julio C.</given-names></name><name><surname>Reyes-Puig</surname><given-names>Carolina</given-names></name></person-group><article-title>A new rain frog of the genus <italic><tp:taxon-name><tp:taxon-name-part taxon-name-part-type="genus" reg="Pristimantis">Pristimantis</tp:taxon-name-part></tp:taxon-name></italic> (<tp:taxon-name><tp:taxon-name-part taxon-name-part-type="order" reg="Anura">Anura</tp:taxon-name-part></tp:taxon-name>, <tp:taxon-name><tp:taxon-name-part taxon-name-part-type="family" reg="Craugastoridae">Craugastoridae</tp:taxon-name-part></tp:taxon-name>) from the Cordillera del Cóndor, southeastern Ecuador</article-title><source>Zookeys</source><day>15</day><month>06</month><year>2026</year><volume>1282</volume><fpage>205</fpage><lpage>228</lpage><pub-id pub-id-type="doi">10.3897/zookeys.1282.187506</pub-id></mixed-citation></tp:treatment-meta><tp:nomenclature><tp:taxon-name><object-id xmlns:xlink="http://www.w3.org/1999/xlink" content-type="arpha" xlink:type="simple">FC79951E-B916-5D77-94F8-89410A51D2FE</object-id>
                    		<tp:taxon-name-part taxon-name-part-type="genus" reg="Pristimantis">Pristimantis</tp:taxon-name-part> <tp:taxon-name-part taxon-name-part-type="species" reg="etsa">etsa</tp:taxon-name-part>
                    	
                    		<object-id xmlns:xlink="http://www.w3.org/1999/xlink" content-type="zoobank" xlink:type="simple">https://zoobank.org/911339D0-544E-484A-8F4E-84C514291B53</object-id>
                    	</tp:taxon-name><tp:taxon-status xmlns:xlink="http://www.w3.org/1999/xlink" xlink:type="simple">sp. nov.</tp:taxon-status><xref ref-type="fig" rid="F3">Figs 3</xref><xref ref-type="fig" rid="F4">, 4</xref><xref ref-type="fig" rid="F5">, 5</xref><xref ref-type="fig" rid="F6">, 6</xref><xref ref-type="fig" rid="F7">, 7</xref><xref ref-type="fig" rid="F8">, 8</xref><xref ref-type="fig" rid="F9">, 9</xref></tp:nomenclature><tp:treatment-sec sec-type="Proposed standard English name"><title>Proposed standard English name.</title><p>Etsa Rain Frog.</p></tp:treatment-sec><tp:treatment-sec sec-type="Proposed standard Spanish name"><title>Proposed standard Spanish name.</title><p>Cutín de Etsa.</p></tp:treatment-sec><tp:treatment-sec sec-type="Generic placement"><title>Generic placement.</title><p>The new species is assigned to <italic><tp:taxon-name><tp:taxon-name-part taxon-name-part-type="genus" reg="Pristimantis">Pristimantis</tp:taxon-name-part></tp:taxon-name></italic> based on the presence of a differentiated tympanic membrane, S-shaped adductor muscles, and expanded terminal discs on digits bearing well-defined circumferential grooves (<xref ref-type="bibr" rid="B28">Hedges et al. 2008</xref>).</p></tp:treatment-sec><tp:treatment-sec sec-type="Type material"><title>Type material.</title><p><bold><italic>Holotype</italic></bold> (Figs <xref ref-type="fig" rid="F3">3</xref>, <xref ref-type="fig" rid="F4">4</xref>, 6–8) • <named-content xmlns:xlink="http://www.w3.org/1999/xlink" content-type="dwc:institutional_code" xlink:title="Museo de Zoología, Universidad San Francisco de Quito" xlink:href="https://scientific-collections.gbif.org/institution/79985d89-7b6c-4c95-bcfe-fb38fcfba063" xlink:type="simple">ZSFQ</named-content> 6188, adult female, cerca de la comunidad de Río Blanco, Cordillera del Cóndor (<named-content xmlns:xlink="http://www.w3.org/1999/xlink" content-type="dwc:verbatimCoordinates" xlink:type="simple">3°54'17"S, 78°30'27"W</named-content>, 1655 m), parroquia Paquisha, cantón Paquisha, provincia de Zamora Chinchipe, República del Ecuador, collected on 14 August 2023 by Carolina Reyes-Puig, David Brito-Zapata, David Báez, Elías Figueroa-Coronel, and Juan Hurtado. <bold><italic>Paratype</italic></bold> (Fig. <xref ref-type="fig" rid="F5">5</xref>) • <named-content xmlns:xlink="http://www.w3.org/1999/xlink" content-type="dwc:institutional_code" xlink:title="Museo de Zoología, Universidad San Francisco de Quito" xlink:href="https://scientific-collections.gbif.org/institution/79985d89-7b6c-4c95-bcfe-fb38fcfba063" xlink:type="simple">ZSFQ</named-content> 6189, adult male, near the type locality (<named-content xmlns:xlink="http://www.w3.org/1999/xlink" content-type="dwc:verbatimCoordinates" xlink:type="simple">3°54'59"S, 78°29'31"W</named-content>, 1830 m), collected on 15 August 2023 by Elías Figueroa-Coronel, Carolina Reyes-Puig, David Brito-Zapata, David Báez, and Juan Hurtado.</p><fig id="F3" position="float" orientation="portrait"><object-id xmlns:xlink="http://www.w3.org/1999/xlink" content-type="doi" xlink:type="simple">10.3897/zookeys.1282.187506.figure3</object-id><object-id xmlns:xlink="http://www.w3.org/1999/xlink" content-type="arpha" xlink:type="simple">37AC124C-ED32-5EA1-885F-740F0C8A888E</object-id><label>Figure 3.</label><caption><p>Preserved holotype of <italic><tp:taxon-name><tp:taxon-name-part taxon-name-part-type="genus" reg="Pristimantis">Pristimantis</tp:taxon-name-part> <tp:taxon-name-part taxon-name-part-type="species" reg="etsa">etsa</tp:taxon-name-part></tp:taxon-name></italic> sp. nov., <named-content xmlns:xlink="http://www.w3.org/1999/xlink" content-type="dwc:institutional_code" xlink:title="Museo de Zoología, Universidad San Francisco de Quito" xlink:href="https://scientific-collections.gbif.org/institution/79985d89-7b6c-4c95-bcfe-fb38fcfba063" xlink:type="simple">ZSFQ</named-content> 6188, adult female, <abbrev xmlns:xlink="http://www.w3.org/1999/xlink" xlink:title="snout-vent length" xlink:type="simple">SVL</abbrev> = 32.5 mm. <bold>A</bold>. Ventral view; <bold>B</bold>. Dorsal view.</p></caption><graphic xmlns:xlink="http://www.w3.org/1999/xlink" xlink:href="zookeys-1282-205_article-187506__-g003.jpg" id="oo_1681165.jpg" position="float" orientation="portrait" xlink:type="simple"><uri content-type="original_file" xlink:type="simple">https://binary.pensoft.net/fig/1681165</uri></graphic></fig><fig id="F4" position="float" orientation="portrait"><object-id xmlns:xlink="http://www.w3.org/1999/xlink" content-type="doi" xlink:type="simple">10.3897/zookeys.1282.187506.figure4</object-id><object-id xmlns:xlink="http://www.w3.org/1999/xlink" content-type="arpha" xlink:type="simple">C31C68B2-65E2-547E-88F0-49B42F315193</object-id><label>Figure 4.</label><caption><p>Detail of holotype (<named-content xmlns:xlink="http://www.w3.org/1999/xlink" content-type="dwc:institutional_code" xlink:title="Museo de Zoología, Universidad San Francisco de Quito" xlink:href="https://scientific-collections.gbif.org/institution/79985d89-7b6c-4c95-bcfe-fb38fcfba063" xlink:type="simple">ZSFQ</named-content> 6188) of <italic><tp:taxon-name><tp:taxon-name-part taxon-name-part-type="genus" reg="Pristimantis">Pristimantis</tp:taxon-name-part> <tp:taxon-name-part taxon-name-part-type="species" reg="etsa">etsa</tp:taxon-name-part></tp:taxon-name></italic> sp. nov., adult female, <abbrev xmlns:xlink="http://www.w3.org/1999/xlink" xlink:title="snout-vent length" xlink:type="simple">SVL</abbrev> = 32.5 mm. <bold>A</bold>. Hand; <bold>B</bold>. Foot; <bold>C</bold>. Lateral view of head.</p></caption><graphic xmlns:xlink="http://www.w3.org/1999/xlink" xlink:href="zookeys-1282-205_article-187506__-g004.jpg" id="oo_1681166.jpg" position="float" orientation="portrait" xlink:type="simple"><uri content-type="original_file" xlink:type="simple">https://binary.pensoft.net/fig/1681166</uri></graphic></fig><fig id="F5" position="float" orientation="portrait"><object-id xmlns:xlink="http://www.w3.org/1999/xlink" content-type="doi" xlink:type="simple">10.3897/zookeys.1282.187506.figure5</object-id><object-id xmlns:xlink="http://www.w3.org/1999/xlink" content-type="arpha" xlink:type="simple">20D46807-A491-56FB-B2BE-363EA2715F93</object-id><label>Figure 5.</label><caption><p>Preserved paratype of <italic><tp:taxon-name><tp:taxon-name-part taxon-name-part-type="genus" reg="Pristimantis">Pristimantis</tp:taxon-name-part> <tp:taxon-name-part taxon-name-part-type="species" reg="etsa">etsa</tp:taxon-name-part></tp:taxon-name></italic> sp. nov., adult male, <named-content xmlns:xlink="http://www.w3.org/1999/xlink" content-type="dwc:institutional_code" xlink:title="Museo de Zoología, Universidad San Francisco de Quito" xlink:href="https://scientific-collections.gbif.org/institution/79985d89-7b6c-4c95-bcfe-fb38fcfba063" xlink:type="simple">ZSFQ</named-content> 6189, <abbrev xmlns:xlink="http://www.w3.org/1999/xlink" xlink:title="snout-vent length" xlink:type="simple">SVL</abbrev> = 18.3 mm in (<bold>A</bold>) ventral view, (<bold>B</bold>) dorsal view, and (<bold>C</bold>) details of head.</p></caption><graphic xmlns:xlink="http://www.w3.org/1999/xlink" xlink:href="zookeys-1282-205_article-187506__-g005.jpg" id="oo_1681167.jpg" position="float" orientation="portrait" xlink:type="simple"><uri content-type="original_file" xlink:type="simple">https://binary.pensoft.net/fig/1681167</uri></graphic></fig></tp:treatment-sec><tp:treatment-sec sec-type="Definition"><title>Definition.</title><p><italic><tp:taxon-name><tp:taxon-name-part taxon-name-part-type="genus" reg="Pristimantis">Pristimantis</tp:taxon-name-part> <tp:taxon-name-part taxon-name-part-type="species" reg="etsa">etsa</tp:taxon-name-part></tp:taxon-name></italic> sp. nov. is distinguished from all other <italic><tp:taxon-name><tp:taxon-name-part taxon-name-part-type="genus" reg="Pristimantis">Pristimantis</tp:taxon-name-part></tp:taxon-name></italic> by the following combination of characters: (1) dorsal skin shagreen; dorsolateral folds composed of rows of low subconical tubercles; paravertebral folds thin; flanks with scattered conspicuous subconical tubercles, aggregated anteriorly and some forming discontinuous rows; ventral skin coarsely areolate with upraised warts; discoidal fold present; cloacal region bearing low subconical tubercles and warts; (2) tympanic membrane and annulus distinct; supratympanic fold covering upper 15% of annulus; two prominent conical postrictal tubercles surrounded by smaller subconical tubercles; (3) snout rounded in dorsal and lateral views, with small, low apical papilla; lips slightly flared; (4) upper eyelid with two or three conspicuous subconical tubercles surrounded by smaller subconical tubercles; <abbrev xmlns:xlink="http://www.w3.org/1999/xlink" xlink:title="interorbital distance" xlink:type="simple">IOD</abbrev> &gt; <abbrev xmlns:xlink="http://www.w3.org/1999/xlink" xlink:title="width of upper eyelid" xlink:type="simple">EW</abbrev>; interocular region with one subconical tubercle and smaller internasal tubercles; cranial crests absent; (5) dentigerous processes of vomers present, oblique, five or six teeth on each; (6) males with nuptial pads on base of Finger I, vocal slits and vocal sac absent; (7) finger length III&gt;IV&gt;II&gt;I; discs and pads expanded and truncated; discs twice the corresponding digit width; (8) slightly visible lateral fringes, more pronounced on fingers II–III, circumferential grooves present; (9) forearm tubercles conspicuous and subconical, arranged in two distinct rows: one extending along ventrolateral margin of forearm from base of palmar tubercle, and a second extending along externolateral margin of forearm, posteriorly from carpal articulation (Fig. <xref ref-type="fig" rid="F6">6</xref>); (10) heel tubercle subconical and conspicuous, surrounded by multiple subconical tubercles; two or three subconical outer tarsal tubercles with smaller rounded tubercles; inner tarsal fold extends from inner metatarsal tubercle to ¼ tarsus; (11) inner metatarsal tubercle ovoid and 6–7× the size of outer metatarsal tubercle, which is subconical to ovoid; (12) toe length IV&gt;V&gt;III&gt;II&gt;I; narrow lateral fringes on toes III–V forming a basal membrane; discs and pads similar in size to those of hands; discs III–V more dilated than I–II, equally truncated, distal edge of Toe V reaching distal subarticular tubercle of Toe III; (13) in life, dorsum dark brown with longitudinal stripes lighter brown and mid-dorsal stripe dark brown; subocular stripes, labial and posterior leg bars dark brown; flanks brown with yellow blotch on groin of female with spots of the same coloration extending to the upper and posterior regions of the thighs (pale cream brown suffusion in male); venter cream with small brown splattered spots, denser towards the center of venter; iris copper-golden with thin dark reticulations and broad reddish-brown transverse band (Fig. <xref ref-type="fig" rid="F7">7</xref>); (14) <abbrev xmlns:xlink="http://www.w3.org/1999/xlink" xlink:title="snout-vent length" xlink:type="simple">SVL</abbrev> 32.5 mm in one adult female and 18.3 mm in one adult male. Call unknown.</p><fig id="F6" position="float" orientation="portrait"><object-id xmlns:xlink="http://www.w3.org/1999/xlink" content-type="doi" xlink:type="simple">10.3897/zookeys.1282.187506.figure6</object-id><object-id xmlns:xlink="http://www.w3.org/1999/xlink" content-type="arpha" xlink:type="simple">C755266C-EF4A-50DC-B893-4821D882D97B</object-id><label>Figure 6.</label><caption><p>Two distinct rows of ‘ulnar’ tubercles present in <italic><tp:taxon-name><tp:taxon-name-part taxon-name-part-type="genus" reg="Pristimantis">Pristimantis</tp:taxon-name-part> <tp:taxon-name-part taxon-name-part-type="species" reg="etsa">etsa</tp:taxon-name-part></tp:taxon-name></italic> sp. nov. (<named-content xmlns:xlink="http://www.w3.org/1999/xlink" content-type="dwc:institutional_code" xlink:title="Museo de Zoología, Universidad San Francisco de Quito" xlink:href="https://scientific-collections.gbif.org/institution/79985d89-7b6c-4c95-bcfe-fb38fcfba063" xlink:type="simple">ZSFQ</named-content> 6188, adult female, holotype). In the traditional sense, the ulnar line of tubercles extends ventrolaterally from the base of the palmar tubercle to near the elbow. The second line of tubercles, indicated by the blue arrow, extends externolaterally along the postaxial margin of the forearm. Drawings by Rita Hidalgo.</p></caption><graphic xmlns:xlink="http://www.w3.org/1999/xlink" xlink:href="zookeys-1282-205_article-187506__-g006.jpg" id="oo_1681168.jpg" position="float" orientation="portrait" xlink:type="simple"><uri content-type="original_file" xlink:type="simple">https://binary.pensoft.net/fig/1681168</uri></graphic></fig><fig id="F7" position="float" orientation="portrait"><object-id xmlns:xlink="http://www.w3.org/1999/xlink" content-type="doi" xlink:type="simple">10.3897/zookeys.1282.187506.figure7</object-id><object-id xmlns:xlink="http://www.w3.org/1999/xlink" content-type="arpha" xlink:type="simple">F7E9D176-5574-5407-9420-B780717D73B5</object-id><label>Figure 7.</label><caption><p>Color in life of <italic><tp:taxon-name><tp:taxon-name-part taxon-name-part-type="genus" reg="Pristimantis">Pristimantis</tp:taxon-name-part> <tp:taxon-name-part taxon-name-part-type="species" reg="etsa">etsa</tp:taxon-name-part></tp:taxon-name></italic> sp. nov. <bold>A, E</bold>. Dorsolateral view; <bold>B, F</bold>. Dorsal view; <bold>C, G</bold>. Ventral view, and <bold>D, H</bold>. Groin. (<bold>A–D</bold>) <named-content xmlns:xlink="http://www.w3.org/1999/xlink" content-type="dwc:institutional_code" xlink:title="Museo de Zoología, Universidad San Francisco de Quito" xlink:href="https://scientific-collections.gbif.org/institution/79985d89-7b6c-4c95-bcfe-fb38fcfba063" xlink:type="simple">ZSFQ</named-content> 6188; (<bold>E–H</bold>) <named-content xmlns:xlink="http://www.w3.org/1999/xlink" content-type="dwc:institutional_code" xlink:title="Museo de Zoología, Universidad San Francisco de Quito" xlink:href="https://scientific-collections.gbif.org/institution/79985d89-7b6c-4c95-bcfe-fb38fcfba063" xlink:type="simple">ZSFQ</named-content> 6189. Photographs by David Brito-Zapata and Carolina Reyes-Puig.</p></caption><graphic xmlns:xlink="http://www.w3.org/1999/xlink" xlink:href="zookeys-1282-205_article-187506__-g007.jpg" id="oo_1681169.jpg" position="float" orientation="portrait" xlink:type="simple"><uri content-type="original_file" xlink:type="simple">https://binary.pensoft.net/fig/1681169</uri></graphic></fig></tp:treatment-sec><tp:treatment-sec sec-type="Diagnosis"><title>Diagnosis.</title><p>The diagnosis is summarized in Table <xref ref-type="table" rid="T1">1</xref>, and a visual comparison of <italic><tp:taxon-name><tp:taxon-name-part taxon-name-part-type="genus" reg="Pristimantis">P.</tp:taxon-name-part> <tp:taxon-name-part taxon-name-part-type="species" reg="etsa">etsa</tp:taxon-name-part></tp:taxon-name></italic> sp. nov. and <italic><tp:taxon-name><tp:taxon-name-part taxon-name-part-type="genus" reg="Pristimantis">P.</tp:taxon-name-part> <tp:taxon-name-part taxon-name-part-type="species" reg="nangaritza">nangaritza</tp:taxon-name-part></tp:taxon-name></italic> is shown in Fig. <xref ref-type="fig" rid="F8">8</xref>. The species included in the comparative diagnosis were selected because they are phylogenetically close to <italic><tp:taxon-name><tp:taxon-name-part taxon-name-part-type="genus" reg="Pristimantis">Pristimantis</tp:taxon-name-part> <tp:taxon-name-part taxon-name-part-type="species" reg="etsa">etsa</tp:taxon-name-part></tp:taxon-name></italic> sp. nov. within the <italic><tp:taxon-name><tp:taxon-name-part taxon-name-part-type="genus" reg="Pristimantis">P.</tp:taxon-name-part> <tp:taxon-name-part taxon-name-part-type="species" reg="cryptomelas">cryptomelas</tp:taxon-name-part></tp:taxon-name></italic> group or because they share one or more externally similar characters, especially colored groin, ulnar tuberculation, and occurrence in the Cordillera del Cóndor, southern Ecuador, or adjacent northern Peru. <italic><tp:taxon-name><tp:taxon-name-part taxon-name-part-type="genus" reg="Pristimantis">Pristimantis</tp:taxon-name-part> <tp:taxon-name-part taxon-name-part-type="species" reg="etsa">etsa</tp:taxon-name-part></tp:taxon-name></italic> sp. nov. is distinguished from these congeners by the following combination of characters: snout rounded in dorsal view and profile; dorsolateral folds conspicuous, composed of subconical tubercles; outer forearm with two distinct rows of tubercles along ventrolateral and externolateral margins; and groin with a yellow blotch and yellow spots in the female and pale cream-brown in the male. The presence of conspicuous dorsolateral folds separates <italic><tp:taxon-name><tp:taxon-name-part taxon-name-part-type="genus" reg="Pristimantis">P.</tp:taxon-name-part> <tp:taxon-name-part taxon-name-part-type="species" reg="etsa">etsa</tp:taxon-name-part></tp:taxon-name></italic> sp. nov. from <italic><tp:taxon-name><tp:taxon-name-part taxon-name-part-type="genus" reg="Pristimantis">P.</tp:taxon-name-part> <tp:taxon-name-part taxon-name-part-type="species" reg="verrucosus">verrucosus</tp:taxon-name-part></tp:taxon-name></italic>, <italic><tp:taxon-name><tp:taxon-name-part taxon-name-part-type="genus" reg="Pristimantis">P.</tp:taxon-name-part> <tp:taxon-name-part taxon-name-part-type="species" reg="plateado">plateado</tp:taxon-name-part></tp:taxon-name></italic>, <italic><tp:taxon-name><tp:taxon-name-part taxon-name-part-type="genus" reg="Pristimantis">P.</tp:taxon-name-part> <tp:taxon-name-part taxon-name-part-type="species" reg="aquilonaris">aquilonaris</tp:taxon-name-part></tp:taxon-name></italic> Lehr, Aguilar, Siu-Ting &amp; Jordán, 2007, <italic><tp:taxon-name><tp:taxon-name-part taxon-name-part-type="genus" reg="Pristimantis">P.</tp:taxon-name-part> <tp:taxon-name-part taxon-name-part-type="species" reg="bellator">bellator</tp:taxon-name-part></tp:taxon-name></italic> Lehr, Aguilar, Siu-Ting &amp; Jordán, 2007, <italic><tp:taxon-name><tp:taxon-name-part taxon-name-part-type="genus" reg="Pristimantis">P.</tp:taxon-name-part> <tp:taxon-name-part taxon-name-part-type="species" reg="nigrogriseus">nigrogriseus</tp:taxon-name-part></tp:taxon-name></italic> (Andersson, 1945), <italic><tp:taxon-name><tp:taxon-name-part taxon-name-part-type="genus" reg="Pristimantis">P.</tp:taxon-name-part> <tp:taxon-name-part taxon-name-part-type="species" reg="nangaritza">nangaritza</tp:taxon-name-part></tp:taxon-name></italic>, <italic><tp:taxon-name><tp:taxon-name-part taxon-name-part-type="genus" reg="Pristimantis">P.</tp:taxon-name-part> <tp:taxon-name-part taxon-name-part-type="species" reg="gagliardoi">gagliardoi</tp:taxon-name-part></tp:taxon-name></italic>, <italic><tp:taxon-name><tp:taxon-name-part taxon-name-part-type="genus" reg="Pristimantis">P.</tp:taxon-name-part> <tp:taxon-name-part taxon-name-part-type="species" reg="spinosus">spinosus</tp:taxon-name-part></tp:taxon-name></italic>, and <italic><tp:taxon-name><tp:taxon-name-part taxon-name-part-type="genus" reg="Pristimantis">P.</tp:taxon-name-part> <tp:taxon-name-part taxon-name-part-type="species" reg="cryptomelas">cryptomelas</tp:taxon-name-part></tp:taxon-name></italic>, all of which lack dorsolateral folds. It differs from <italic><tp:taxon-name><tp:taxon-name-part taxon-name-part-type="genus" reg="Pristimantis">P.</tp:taxon-name-part> <tp:taxon-name-part taxon-name-part-type="species" reg="daquilemai">daquilemai</tp:taxon-name-part></tp:taxon-name></italic> Brito-Zapata, Reyes-Puig, Cisneros-Heredia, Zumel &amp; Ron, 2021 by having conspicuous dorsolateral folds composed of subconical tubercles, a rounded snout, and two distinct rows of forearm tubercles along the ventrolateral and externolateral margins, whereas <italic><tp:taxon-name><tp:taxon-name-part taxon-name-part-type="genus" reg="Pristimantis">P.</tp:taxon-name-part> <tp:taxon-name-part taxon-name-part-type="species" reg="daquilemai">daquilemai</tp:taxon-name-part></tp:taxon-name></italic> has thin dorsolateral folds, “› ‹”-shaped scapular folds, and a subacuminate snout. The groin coloration of <italic><tp:taxon-name><tp:taxon-name-part taxon-name-part-type="genus" reg="Pristimantis">P.</tp:taxon-name-part> <tp:taxon-name-part taxon-name-part-type="species" reg="etsa">etsa</tp:taxon-name-part></tp:taxon-name></italic> sp. nov. further distinguishes it from species with dark or differently pigmented groins, including <italic><tp:taxon-name><tp:taxon-name-part taxon-name-part-type="genus" reg="Pristimantis">P.</tp:taxon-name-part> <tp:taxon-name-part taxon-name-part-type="species" reg="nigrogriseus">nigrogriseus</tp:taxon-name-part></tp:taxon-name></italic>, which has a dark brown to black groin with large yellow spots; <italic><tp:taxon-name><tp:taxon-name-part taxon-name-part-type="genus" reg="Pristimantis">P.</tp:taxon-name-part> <tp:taxon-name-part taxon-name-part-type="species" reg="aquilonaris">aquilonaris</tp:taxon-name-part></tp:taxon-name></italic>, which has a blackish brown groin with yellowish-orange or reddish-orange flecks; <italic><tp:taxon-name><tp:taxon-name-part taxon-name-part-type="genus" reg="Pristimantis">P.</tp:taxon-name-part> <tp:taxon-name-part taxon-name-part-type="species" reg="nangaritza">nangaritza</tp:taxon-name-part></tp:taxon-name></italic>, which has a brown groin with or without minute pale flecks; <italic><tp:taxon-name><tp:taxon-name-part taxon-name-part-type="genus" reg="Pristimantis">P.</tp:taxon-name-part> <tp:taxon-name-part taxon-name-part-type="species" reg="spinosus">spinosus</tp:taxon-name-part></tp:taxon-name></italic>, which has a black groin with white spots; and <italic><tp:taxon-name><tp:taxon-name-part taxon-name-part-type="genus" reg="Pristimantis">P.</tp:taxon-name-part> <tp:taxon-name-part taxon-name-part-type="species" reg="cryptomelas">cryptomelas</tp:taxon-name-part></tp:taxon-name></italic>, which has a black groin. It also differs from <italic><tp:taxon-name><tp:taxon-name-part taxon-name-part-type="genus" reg="Pristimantis">P.</tp:taxon-name-part> <tp:taxon-name-part taxon-name-part-type="species" reg="bellator">bellator</tp:taxon-name-part></tp:taxon-name></italic>, <italic><tp:taxon-name><tp:taxon-name-part taxon-name-part-type="genus" reg="Pristimantis">P.</tp:taxon-name-part> <tp:taxon-name-part taxon-name-part-type="species" reg="gagliardoi">gagliardoi</tp:taxon-name-part></tp:taxon-name></italic>, <italic><tp:taxon-name><tp:taxon-name-part taxon-name-part-type="genus" reg="Pristimantis">P.</tp:taxon-name-part> <tp:taxon-name-part taxon-name-part-type="species" reg="verrucosus">verrucosus</tp:taxon-name-part></tp:taxon-name></italic>, and <italic><tp:taxon-name><tp:taxon-name-part taxon-name-part-type="genus" reg="Pristimantis">P.</tp:taxon-name-part> <tp:taxon-name-part taxon-name-part-type="species" reg="plateado">plateado</tp:taxon-name-part></tp:taxon-name></italic> by the combination of conspicuous dorsolateral folds, two distinct rows of forearm tubercles, and yellow groin blotches in the female, rather than a yellow groin with brown flecks, pink groin, or reddish orange groin coloration in some individuals.</p><fig id="F8" position="float" orientation="portrait"><object-id xmlns:xlink="http://www.w3.org/1999/xlink" content-type="doi" xlink:type="simple">10.3897/zookeys.1282.187506.figure8</object-id><object-id xmlns:xlink="http://www.w3.org/1999/xlink" content-type="arpha" xlink:type="simple">3843CC0C-A173-5799-A07A-044DE952B112</object-id><label>Figure 8.</label><caption><p>Comparison between the holotype of <italic><tp:taxon-name><tp:taxon-name-part taxon-name-part-type="genus" reg="Pristimantis">Pristimantis</tp:taxon-name-part> <tp:taxon-name-part taxon-name-part-type="species" reg="etsa">etsa</tp:taxon-name-part></tp:taxon-name></italic> sp. nov. <named-content xmlns:xlink="http://www.w3.org/1999/xlink" content-type="dwc:institutional_code" xlink:title="Museo de Zoología, Universidad San Francisco de Quito" xlink:href="https://scientific-collections.gbif.org/institution/79985d89-7b6c-4c95-bcfe-fb38fcfba063" xlink:type="simple">ZSFQ</named-content> 6188, <abbrev xmlns:xlink="http://www.w3.org/1999/xlink" xlink:title="snout-vent length" xlink:type="simple">SVL</abbrev> = 32.5 mm, and the holotype of <italic><tp:taxon-name><tp:taxon-name-part taxon-name-part-type="genus" reg="Pristimantis">P.</tp:taxon-name-part> <tp:taxon-name-part taxon-name-part-type="species" reg="nangaritza">nangaritza</tp:taxon-name-part></tp:taxon-name></italic><named-content xmlns:xlink="http://www.w3.org/1999/xlink" content-type="dwc:institutional_code" xlink:title="Museo de Zoologia, Pontificia Universidad Catolica del Ecuador" xlink:href="https://scientific-collections.gbif.org/institution/1f33a2dd-ea62-4da3-b6f3-6fc19d259c99" xlink:type="simple">QCAZ</named-content> 41710, <abbrev xmlns:xlink="http://www.w3.org/1999/xlink" xlink:title="snout-vent length" xlink:type="simple">SVL</abbrev> = 32.4 mm. <bold>A, C</bold>. <italic><tp:taxon-name><tp:taxon-name-part taxon-name-part-type="genus" reg="Pristimantis">Pristimantis</tp:taxon-name-part> <tp:taxon-name-part taxon-name-part-type="species" reg="etsa">etsa</tp:taxon-name-part></tp:taxon-name></italic> sp. nov.; <bold>B, D</bold>. <italic><tp:taxon-name><tp:taxon-name-part taxon-name-part-type="genus" reg="Pristimantis">P.</tp:taxon-name-part> <tp:taxon-name-part taxon-name-part-type="species" reg="nangaritza">nangaritza</tp:taxon-name-part></tp:taxon-name></italic>. Photographs of <italic><tp:taxon-name><tp:taxon-name-part taxon-name-part-type="genus" reg="Pristimantis">P.</tp:taxon-name-part> <tp:taxon-name-part taxon-name-part-type="species" reg="nangaritza">nangaritza</tp:taxon-name-part></tp:taxon-name></italic> by Santiago R. Ron; photographs of <italic><tp:taxon-name><tp:taxon-name-part taxon-name-part-type="genus" reg="Pristimantis">P.</tp:taxon-name-part> <tp:taxon-name-part taxon-name-part-type="species" reg="etsa">etsa</tp:taxon-name-part></tp:taxon-name></italic> sp. nov. by Elías Figueroa-Coronel.</p></caption><graphic xmlns:xlink="http://www.w3.org/1999/xlink" xlink:href="zookeys-1282-205_article-187506__-g008.jpg" id="oo_1681170.jpg" position="float" orientation="portrait" xlink:type="simple"><uri content-type="original_file" xlink:type="simple">https://binary.pensoft.net/fig/1681170</uri></graphic></fig><table-wrap id="T1" position="float" orientation="portrait"><label>Table 1.</label><caption><p>Morphological comparison of <italic><tp:taxon-name><tp:taxon-name-part taxon-name-part-type="genus" reg="Pristimantis">Pristimantis</tp:taxon-name-part> <tp:taxon-name-part taxon-name-part-type="species" reg="etsa">etsa</tp:taxon-name-part></tp:taxon-name></italic> sp. nov. with geographically proximate and morphologically similar species.</p></caption><table><tbody><tr><th rowspan="1" colspan="1">Species</th><th rowspan="1" colspan="1">Female <abbrev xmlns:xlink="http://www.w3.org/1999/xlink" xlink:title="snout-vent length" xlink:type="simple">SVL</abbrev> (mm)</th><th rowspan="1" colspan="1">Snout, dorsal / profile</th><th rowspan="1" colspan="1">Dorsolateral folds</th><th rowspan="1" colspan="1">Forearm tubercles</th><th rowspan="1" colspan="1">Groin coloration</th><th rowspan="1" colspan="1">Distribution</th><th rowspan="1" colspan="1">Source</th></tr><tr><td rowspan="1" colspan="1"><italic><tp:taxon-name><tp:taxon-name-part taxon-name-part-type="genus" reg="Pristimantis">P.</tp:taxon-name-part> <tp:taxon-name-part taxon-name-part-type="species" reg="etsa">etsa</tp:taxon-name-part></tp:taxon-name></italic> sp. nov.</td><td rowspan="1" colspan="1">32.5</td><td rowspan="1" colspan="1">Rounded/rounded</td><td rowspan="1" colspan="1">Present, composed of subconical tubercles</td><td rowspan="1" colspan="1">Two distinct rows along ventrolateral and externolateral forearm margins</td><td rowspan="1" colspan="1">Female with yellow blotch and yellow spots; male with pale cream-brown groin</td><td rowspan="1" colspan="1">Cordillera del Cóndor, Zamora Chinchipe, Ecuador</td><td rowspan="1" colspan="1">This study</td></tr><tr><td rowspan="1" colspan="1">
                      <italic>
                        <tp:taxon-name><tp:taxon-name-part taxon-name-part-type="genus" reg="Pristimantis">P.</tp:taxon-name-part> <tp:taxon-name-part taxon-name-part-type="species" reg="nigrogriseus">nigrogriseus</tp:taxon-name-part></tp:taxon-name>
                      </italic>
                    </td><td rowspan="1" colspan="1">To 30.2</td><td rowspan="1" colspan="1">Moderately long, subacuminate/rounded to truncate</td><td rowspan="1" colspan="1">Absent</td><td rowspan="1" colspan="1">Absent</td><td rowspan="1" colspan="1">Dark brown to black with large yellow spots</td><td rowspan="1" colspan="1">Eastern slopes of the Cordillera Oriental of the Andes</td><td rowspan="1" colspan="1"><xref ref-type="bibr" rid="B1">Andersson 1945</xref>; <xref ref-type="bibr" rid="B38">Lynch 1979</xref>; <xref ref-type="bibr" rid="B19">Coloma and Duellman 2025</xref></td></tr><tr><td rowspan="1" colspan="1">
                      <italic>
                        <tp:taxon-name><tp:taxon-name-part taxon-name-part-type="genus" reg="Pristimantis">P.</tp:taxon-name-part> <tp:taxon-name-part taxon-name-part-type="species" reg="daquilemai">daquilemai</tp:taxon-name-part></tp:taxon-name>
                      </italic>
                    </td><td rowspan="1" colspan="1">15.5–19.0</td><td rowspan="1" colspan="1">Subacuminate/rounded</td><td rowspan="1" colspan="1">Thin dorsolateral folds; “› ‹”-shaped scapular folds</td><td rowspan="1" colspan="1">Present, conspicuous, conical</td><td rowspan="1" colspan="1">Orange or yellow spots</td><td rowspan="1" colspan="1">Cordillera del Cóndor, Zamora Chinchipe, Ecuador</td><td rowspan="1" colspan="1">
                      <xref ref-type="bibr" rid="B10">Brito-Zapata et al. 2021</xref>
                    </td></tr><tr><td rowspan="1" colspan="1">
                      <italic>
                        <tp:taxon-name><tp:taxon-name-part taxon-name-part-type="genus" reg="Pristimantis">P.</tp:taxon-name-part> <tp:taxon-name-part taxon-name-part-type="species" reg="aquilonaris">aquilonaris</tp:taxon-name-part></tp:taxon-name>
                      </italic>
                    </td><td rowspan="1" colspan="1">19.4–23.0</td><td rowspan="1" colspan="1">Long, acuminate/rounded</td><td rowspan="1" colspan="1">Absent</td><td rowspan="1" colspan="1">Present</td><td rowspan="1" colspan="1">Blackish brown with yellowish-orange or reddish-orange flecks</td><td rowspan="1" colspan="1">Cordillera de Huancabamba, northern Peru</td><td rowspan="1" colspan="1">
                      <xref ref-type="bibr" rid="B36">Lehr et al. 2007</xref>
                    </td></tr><tr><td rowspan="1" colspan="1">
                      <italic>
                        <tp:taxon-name><tp:taxon-name-part taxon-name-part-type="genus" reg="Pristimantis">P.</tp:taxon-name-part> <tp:taxon-name-part taxon-name-part-type="species" reg="bellator">bellator</tp:taxon-name-part></tp:taxon-name>
                      </italic>
                    </td><td rowspan="1" colspan="1">17.2–24.3</td><td rowspan="1" colspan="1">Long, round/round</td><td rowspan="1" colspan="1">Absent</td><td rowspan="1" colspan="1">Ulnar tubercles small, low</td><td rowspan="1" colspan="1">Yellow with brown flecks</td><td rowspan="1" colspan="1">Cordillera de Huancabamba, northern Peru</td><td rowspan="1" colspan="1">
                      <xref ref-type="bibr" rid="B36">Lehr et al. 2007</xref>
                    </td></tr><tr><td rowspan="1" colspan="1">
                      <italic>
                        <tp:taxon-name><tp:taxon-name-part taxon-name-part-type="genus" reg="Pristimantis">P.</tp:taxon-name-part> <tp:taxon-name-part taxon-name-part-type="species" reg="nangaritza">nangaritza</tp:taxon-name-part></tp:taxon-name>
                      </italic>
                    </td><td rowspan="1" colspan="1">To 32.4</td><td rowspan="1" colspan="1">Moderately long, subacuminate/rounded</td><td rowspan="1" colspan="1">Absent</td><td rowspan="1" colspan="1">Ulnar tubercles low</td><td rowspan="1" colspan="1">Brown, with or without minute pale flecks</td><td rowspan="1" colspan="1">Alto Nangaritza, Zamora Chinchipe, Ecuador</td><td rowspan="1" colspan="1"><xref ref-type="bibr" rid="B50">Páez and Ron 2019</xref>; <xref ref-type="bibr" rid="B19">Coloma and Duellman 2025</xref></td></tr><tr><td rowspan="1" colspan="1">
                      <italic>
                        <tp:taxon-name><tp:taxon-name-part taxon-name-part-type="genus" reg="Pristimantis">P.</tp:taxon-name-part> <tp:taxon-name-part taxon-name-part-type="species" reg="gagliardoi">gagliardoi</tp:taxon-name-part></tp:taxon-name>
                      </italic>
                    </td><td rowspan="1" colspan="1">To 33.6</td><td rowspan="1" colspan="1">Rounded/rounded</td><td rowspan="1" colspan="1">Absent; suprascapular dermal ridges present</td><td rowspan="1" colspan="1">Small</td><td rowspan="1" colspan="1">Pink</td><td rowspan="1" colspan="1">Cañar and Morona Santiago, Ecuador</td><td rowspan="1" colspan="1"><xref ref-type="bibr" rid="B13">Bustamante and Mendelson 2008</xref>; <xref ref-type="bibr" rid="B19">Coloma and Duellman 2025</xref></td></tr><tr><td rowspan="1" colspan="1">
                      <italic>
                        <tp:taxon-name><tp:taxon-name-part taxon-name-part-type="genus" reg="Pristimantis">P.</tp:taxon-name-part> <tp:taxon-name-part taxon-name-part-type="species" reg="verrucosus">verrucosus</tp:taxon-name-part></tp:taxon-name>
                      </italic>
                    </td><td rowspan="1" colspan="1">24.9</td><td rowspan="1" colspan="1">Acuminate/rounded</td><td rowspan="1" colspan="1">Absent; low middorsal fold present</td><td rowspan="1" colspan="1">Present</td><td rowspan="1" colspan="1">In some individuals, reddish orange</td><td rowspan="1" colspan="1">Reserva Biológica Cerro Plateado, Zamora Chinchipe, Ecuador</td><td rowspan="1" colspan="1">
                      <xref ref-type="bibr" rid="B65">Székely et al. 2026b</xref>
                    </td></tr><tr><td rowspan="1" colspan="1">
                      <italic>
                        <tp:taxon-name><tp:taxon-name-part taxon-name-part-type="genus" reg="Pristimantis">P.</tp:taxon-name-part> <tp:taxon-name-part taxon-name-part-type="species" reg="plateado">plateado</tp:taxon-name-part></tp:taxon-name>
                      </italic>
                    </td><td rowspan="1" colspan="1">27.2–29.9</td><td rowspan="1" colspan="1">Rounded/rounded</td><td rowspan="1" colspan="1">Absent</td><td rowspan="1" colspan="1">Low</td><td rowspan="1" colspan="1">In some individuals, reddish orange</td><td rowspan="1" colspan="1">Reserva Biológica Cerro Plateado, Zamora Chinchipe, Ecuador</td><td rowspan="1" colspan="1">
                      <xref ref-type="bibr" rid="B65">Székely et al. 2026b</xref>
                    </td></tr><tr><td rowspan="1" colspan="1">
                      <italic>
                        <tp:taxon-name><tp:taxon-name-part taxon-name-part-type="genus" reg="Pristimantis">P.</tp:taxon-name-part> <tp:taxon-name-part taxon-name-part-type="species" reg="spinosus">spinosus</tp:taxon-name-part></tp:taxon-name>
                      </italic>
                    </td><td rowspan="1" colspan="1">To 34.5</td><td rowspan="1" colspan="1">subacuminate/truncate</td><td rowspan="1" colspan="1">Absent</td><td rowspan="1" colspan="1">Present, subconical</td><td rowspan="1" colspan="1">Black with white spots</td><td rowspan="1" colspan="1">Azuay, Morona Santiago, and Zamora Chinchipe, Ecuador</td><td rowspan="1" colspan="1"><xref ref-type="bibr" rid="B38">Lynch 1979</xref>; <xref ref-type="bibr" rid="B19">Coloma and Duellman 2025</xref></td></tr><tr><td rowspan="1" colspan="1">
                      <italic>
                        <tp:taxon-name><tp:taxon-name-part taxon-name-part-type="genus" reg="Pristimantis">P.</tp:taxon-name-part> <tp:taxon-name-part taxon-name-part-type="species" reg="cryptomelas">cryptomelas</tp:taxon-name-part></tp:taxon-name>
                      </italic>
                    </td><td rowspan="1" colspan="1">To 38.6</td><td rowspan="1" colspan="1">Subacuminate with pointed tip/rounded</td><td rowspan="1" colspan="1">Absent</td><td rowspan="1" colspan="1">Ulnar tubercles prominent</td><td rowspan="1" colspan="1">Black</td><td rowspan="1" colspan="1">Loja, Morona Santiago, and Zamora Chinchipe, Ecuador</td><td rowspan="1" colspan="1"><xref ref-type="bibr" rid="B38">Lynch 1979</xref>; <xref ref-type="bibr" rid="B19">Coloma and Duellman 2025</xref></td></tr></tbody></table></table-wrap></tp:treatment-sec><tp:treatment-sec sec-type="Description of holotype"><title>Description of holotype.</title><p>Adult female, 32.5 mm <abbrev xmlns:xlink="http://www.w3.org/1999/xlink" xlink:title="snout-vent length" xlink:type="simple">SVL</abbrev> (Figs <xref ref-type="fig" rid="F3">3</xref>, <xref ref-type="fig" rid="F4">4</xref>, <xref ref-type="fig" rid="F6">6</xref>, <xref ref-type="fig" rid="F7">7</xref>), head wider than long, <abbrev xmlns:xlink="http://www.w3.org/1999/xlink" xlink:title="head width" xlink:type="simple">HW</abbrev> 33% of <abbrev xmlns:xlink="http://www.w3.org/1999/xlink" xlink:title="snout-vent length" xlink:type="simple">SVL</abbrev>; <abbrev xmlns:xlink="http://www.w3.org/1999/xlink" xlink:title="eye-nostril distance" xlink:type="simple">EN</abbrev> 10% of <abbrev xmlns:xlink="http://www.w3.org/1999/xlink" xlink:title="snout-vent length" xlink:type="simple">SVL</abbrev>, <abbrev xmlns:xlink="http://www.w3.org/1999/xlink" xlink:title="eye diameter" xlink:type="simple">ED</abbrev> 12% of <abbrev xmlns:xlink="http://www.w3.org/1999/xlink" xlink:title="snout-vent length" xlink:type="simple">SVL</abbrev>; snout rounded in dorsal and lateral views; nostrils dorsolaterally directed; canthus rostralis concave in dorsal and lateral views; lips slightly flared. Upper eyelid bearing three conspicuous subconical tubercles, surrounded by 12 smaller, rounded to subconical tubercles, denser on the posterior part of the eyelid; a row of low, rounded tubercles present along the outer edge of the eyelid. Interorbital area flat, with a tiny round tubercle (<abbrev xmlns:xlink="http://www.w3.org/1999/xlink" xlink:title="width of upper eyelid" xlink:type="simple">EW</abbrev> 51% of <abbrev xmlns:xlink="http://www.w3.org/1999/xlink" xlink:title="interorbital distance" xlink:type="simple">IOD</abbrev>). Cranial crests absent. Tympanic membrane differentiated from surrounding skin; tympanic annulus rounded. Supratympanic fold covering 15% of the upper tympanic annulus (Fig. <xref ref-type="fig" rid="F4">4C</xref>); two highly conspicuous postrictal tubercles forming a ridge, surrounded by several smaller tubercles. Choanae small and oval, not concealed by palatal shelf; vomerine processes present, semicircular, bearing six teeth. Tongue longer than wide, ~60% attached to the floor of the mouth, posteriorly notched.</p><p>Dorsal skin shagreen, with two dorsolateral folds formed by tubercles: an upper fold extending from the postocular region to the cloaca, and a lower fold extending from the posterior scapular region to the inguinal region; two thin parallel paravertebral folds extending from the interorbital region to the ilium, more evident in life (Figs <xref ref-type="fig" rid="F7">7</xref>, <xref ref-type="fig" rid="F8">8</xref>). Flanks with scattered conspicuous subconical tubercles, aggregated anteriorly, some arranged in discontinuous rows. Three large subconical tubercles present on each flank, denser in the axillary region; limbs tuberculate in dorsal view; a row of low, rounded tubercles present along the dorsal surface of the forearm; small subconical tubercles present on the dorsal surfaces of hands and feet. Venter coarsely areolate; discoidal fold weakly defined, covering 95% of the abdomen from the level of forelimb insertion to near the level of hind limb insertion. Thoracic fold thin; pericloacal region with multiple subconical tubercles of different sizes.</p><p>Palmar tubercle bilobed; thenar tubercle elongated and directed outward; subarticular tubercles prominent and subconical, strongly pronounced on Fingers I and II; two subarticular tubercles present on Fingers III and IV, all rounded. Disc of Finger III reaching the distal subarticular tubercle of Finger IV. Supernumerary tubercles present, most evident at the base of Finger III, all rounded (Fig. <xref ref-type="fig" rid="F4">4A</xref>). Two distinct rows of forearm tubercles evident and subconical: one extending from the base of the palmar tubercle along the ventrolateral margin of the forearm, and a second extending along the externolateral margin of the forearm.</p><p>Hind limbs slender and long (<abbrev xmlns:xlink="http://www.w3.org/1999/xlink" xlink:title="tibia length" xlink:type="simple">TL</abbrev> 51% of <abbrev xmlns:xlink="http://www.w3.org/1999/xlink" xlink:title="snout-vent length" xlink:type="simple">SVL</abbrev>); heel bearing two large subconical tubercles and several smaller subconical tubercles; three small, rounded tubercles present on the inner tarsus; a row of low, rounded tubercles present along the tarsus.</p><p>Relative length of toes IV &gt; V &gt; III &gt; II &gt; I; basal webbing present as lateral fringes on Toes III, IV, and V; discs and pads on toes similar in size to those on fingers; discs of Toes III, IV, and V more expanded than those of Toes I and II, all equally truncate. Supernumerary tubercles present at the base of all toes, more aggregated on Toes IV and V (Fig. <xref ref-type="fig" rid="F4">4B</xref>).</p></tp:treatment-sec><tp:treatment-sec sec-type="Coloration of holotype in preservative"><title>Coloration of holotype in preservative.</title><p>Dorsum brown with vertebral and dorsolateral dark brown stripes, flanks dark brown; groin with conspicuous white blotches with small brown spots extending towards the dorsal surfaces of thighs. Dorsal surfaces of limbs brown with small cream blotches on hands and feet, mainly on fingers I-III and toes I-IV, venter cream with abundant small dots forming brown blotches, more concentrated on ventral surfaces of limbs. Iris dark gray.</p></tp:treatment-sec><tp:treatment-sec sec-type="Coloration of holotype in life"><title>Coloration of holotype in life.</title><p>(Fig. <xref ref-type="fig" rid="F7">7</xref>) dorsum brown with darker brown longitudinal stripes extending along the dorsolateral rows of tubercles; axilla and shoulder with inconspicuous yellow spots. In dorsolateral view, head brown with a small yellow patch on the lower half of the tympanum. Labial stripes pale cream with small yellow accents. Groin and flanks with conspicuous large yellow spots, extending from the mid-flanks to nearly the entire surface of the thighs. Limbs dark brown, paler than the dorsum. Iris pale bronze with a reddish-brown horizontal bar and a narrow black median vertical streak and black reticulations. Venter and throat pale creamy-yellow; venter with scattered dark brown spots, whereas the throat bears larger black blotches. Ventral surfaces of hands with small, inconspicuous yellow spots.</p></tp:treatment-sec><tp:treatment-sec sec-type="Measurements (in mm) of holotype"><title>Measurements (in mm) of holotype.</title><p><abbrev xmlns:xlink="http://www.w3.org/1999/xlink" xlink:title="snout-vent length" xlink:type="simple">SVL</abbrev> = 32.5; <abbrev xmlns:xlink="http://www.w3.org/1999/xlink" xlink:title="head width" xlink:type="simple">HW</abbrev> = 13.5; <abbrev xmlns:xlink="http://www.w3.org/1999/xlink" xlink:title="head length" xlink:type="simple">HL</abbrev> = 11.6; <abbrev xmlns:xlink="http://www.w3.org/1999/xlink" xlink:title="eye diameter" xlink:type="simple">ED</abbrev> = 4.0; <abbrev xmlns:xlink="http://www.w3.org/1999/xlink" xlink:title="width of upper eyelid" xlink:type="simple">EW</abbrev> = 3.5; <abbrev xmlns:xlink="http://www.w3.org/1999/xlink" xlink:title="interorbital distance" xlink:type="simple">IOD</abbrev> = 6.9; <abbrev xmlns:xlink="http://www.w3.org/1999/xlink" xlink:title="internarial distance" xlink:type="simple">IND</abbrev> = 2.6; <abbrev xmlns:xlink="http://www.w3.org/1999/xlink" xlink:title="eye-nostril distance" xlink:type="simple">EN</abbrev> = 3.3; <abbrev xmlns:xlink="http://www.w3.org/1999/xlink" xlink:title="tibia length" xlink:type="simple">TL</abbrev> = 16.7; <abbrev xmlns:xlink="http://www.w3.org/1999/xlink" xlink:title="hand length" xlink:type="simple">HaL</abbrev> = 9.8; <abbrev xmlns:xlink="http://www.w3.org/1999/xlink" xlink:title="foot length" xlink:type="simple">FL</abbrev> = 15.7</p></tp:treatment-sec><tp:treatment-sec sec-type="Variation"><title>Variation.</title><p>Measurements of the adult male paratype <named-content xmlns:xlink="http://www.w3.org/1999/xlink" content-type="dwc:institutional_code" xlink:title="Museo de Zoología, Universidad San Francisco de Quito" xlink:href="https://scientific-collections.gbif.org/institution/79985d89-7b6c-4c95-bcfe-fb38fcfba063" xlink:type="simple">ZSFQ</named-content> 6189 are as follows, in mm: <abbrev xmlns:xlink="http://www.w3.org/1999/xlink" xlink:title="snout-vent length" xlink:type="simple">SVL</abbrev> = 18.3; <abbrev xmlns:xlink="http://www.w3.org/1999/xlink" xlink:title="head width" xlink:type="simple">HW</abbrev> = 7.2; <abbrev xmlns:xlink="http://www.w3.org/1999/xlink" xlink:title="head length" xlink:type="simple">HL</abbrev> = 7.0; <abbrev xmlns:xlink="http://www.w3.org/1999/xlink" xlink:title="eye diameter" xlink:type="simple">ED</abbrev> = 2.8; <abbrev xmlns:xlink="http://www.w3.org/1999/xlink" xlink:title="width of upper eyelid" xlink:type="simple">EW</abbrev> = 2.1; <abbrev xmlns:xlink="http://www.w3.org/1999/xlink" xlink:title="interorbital distance" xlink:type="simple">IOD</abbrev> = 4.0; <abbrev xmlns:xlink="http://www.w3.org/1999/xlink" xlink:title="internarial distance" xlink:type="simple">IND</abbrev> = 1.5; <abbrev xmlns:xlink="http://www.w3.org/1999/xlink" xlink:title="eye-nostril distance" xlink:type="simple">EN</abbrev> = 2.1; <abbrev xmlns:xlink="http://www.w3.org/1999/xlink" xlink:title="tibia length" xlink:type="simple">TL</abbrev> = 10.1; <abbrev xmlns:xlink="http://www.w3.org/1999/xlink" xlink:title="hand length" xlink:type="simple">HaL</abbrev> = 6.2; <abbrev xmlns:xlink="http://www.w3.org/1999/xlink" xlink:title="foot length" xlink:type="simple">FL</abbrev> = 9.8. The male paratype differs from the female holotype by lacking a conspicuous yellow inguinal blotch; its groin is light brown with dark brown spots and lacks yellow ventral coloration. In life, the male paratype has a darker overall coloration, dark brown lateral bands in the anterior part of the inguinal region, black spots posterior to the eyelids, and a dark brown mid-ventral stripe. The snout of the male paratype appears more angular in lateral view than that of the female holotype, which is rounded. In both specimens, the rostral papilla is less evident in preservative than in life, and tubercles and folds are less conspicuous in preserved specimens.</p></tp:treatment-sec><tp:treatment-sec sec-type="Etymology"><title>Etymology.</title><p>The specific epithet <italic>etsa</italic> is a noun in apposition derived from the Shuar language. Among the Shuar people, an indigenous nationality inhabiting eastern Ecuador and northern Peru, including parts of the Cordillera del Cóndor, Etsa is a powerful anthropomorphic being whose primary manifestation is the sun. In Shuar cosmology, Etsa acts as a cultural transmitter who endows animals and people with essential skills, such as hunting techniques, restores life to forest birds, and upholds moral order (<xref ref-type="bibr" rid="B53">Pellizaro 1984</xref>; <xref ref-type="bibr" rid="B4">Barrueco 1985</xref>).</p></tp:treatment-sec><tp:treatment-sec sec-type="Distribution and natural history"><title>Distribution and natural history.</title><p><italic><tp:taxon-name><tp:taxon-name-part taxon-name-part-type="genus" reg="Pristimantis">Pristimantis</tp:taxon-name-part> <tp:taxon-name-part taxon-name-part-type="species" reg="etsa">etsa</tp:taxon-name-part></tp:taxon-name></italic> sp. nov. is known from two nearby localities, near the Río Blanco hamlet, Paquisha parish, Paquisha canton, Zamora Chinchipe province, Ecuador (Fig. <xref ref-type="fig" rid="F9">9</xref>). The species inhabits Low Montane Evergreen Forest (<xref ref-type="bibr" rid="B41">MAE 2013</xref>) from 1655 to 1830 m a.s.l. on the western slopes of the Cordillera del Cóndor. Both specimens of the type series were active at night (20:00–22:00 h), over shrub leaves, 1.2–2 m above ground. The holotype was found in a swampy habitat, syntopic with centrolenids such as <italic><tp:taxon-name><tp:taxon-name-part taxon-name-part-type="genus" reg="Chimerella">Chimerella</tp:taxon-name-part> <tp:taxon-name-part taxon-name-part-type="species" reg="mariaelenae">mariaelenae</tp:taxon-name-part></tp:taxon-name></italic> (Cisneros-Heredia &amp; McDiarmid, 2006), and hylids such as <italic><tp:taxon-name><tp:taxon-name-part taxon-name-part-type="genus" reg="Dendropsophus">Dendropsophus</tp:taxon-name-part> <tp:taxon-name-part taxon-name-part-type="species" reg="minutus">minutus</tp:taxon-name-part></tp:taxon-name></italic> (Peters, 1872), and <italic><tp:taxon-name><tp:taxon-name-part taxon-name-part-type="genus" reg="Callimedusa">Callimedusa</tp:taxon-name-part> <tp:taxon-name-part taxon-name-part-type="species" reg="ecuatoriana">ecuatoriana</tp:taxon-name-part></tp:taxon-name></italic> (Cannatella, 1982). The individual was located in a 0.32-km<sup>2</sup> patch of selectively logged forest surrounded by pastures. The male paratype was discovered 2.2 km away in a straight line to the southeast, within a much larger continuous forest. We did not detect <italic><tp:taxon-name><tp:taxon-name-part taxon-name-part-type="genus" reg="Pristimantis">P.</tp:taxon-name-part> <tp:taxon-name-part taxon-name-part-type="species" reg="etsa">etsa</tp:taxon-name-part></tp:taxon-name></italic> sp. nov. during surveys conducted in the lowest areas of Río Blanco (at 1560 m) or higher up in regions covered by Evergreen Shrubland and Montane Grassland or Evergreen Montane Forest on Sandstone Plateaus.</p><fig id="F9" position="float" orientation="portrait"><object-id xmlns:xlink="http://www.w3.org/1999/xlink" content-type="doi" xlink:type="simple">10.3897/zookeys.1282.187506.figure9</object-id><object-id xmlns:xlink="http://www.w3.org/1999/xlink" content-type="arpha" xlink:type="simple">87B43259-BCC1-52AB-B565-DB8E4A7A4CBD</object-id><label>Figure 9.</label><caption><p>Map of Ecuador showing the type locality of <italic><tp:taxon-name><tp:taxon-name-part taxon-name-part-type="genus" reg="Pristimantis">Pristimantis</tp:taxon-name-part> <tp:taxon-name-part taxon-name-part-type="species" reg="etsa">etsa</tp:taxon-name-part></tp:taxon-name></italic> sp. nov. (yellow star). Protected areas are indicated with line patterns: Refugio de Vida Silvestre El Zarza with single diagonal lines, and Bosque Protector Cordillera del Cóndor with crossed diagonal lines. Map by Emilia Peñaherrera-Romero.</p></caption><graphic xmlns:xlink="http://www.w3.org/1999/xlink" xlink:href="zookeys-1282-205_article-187506__-g009.jpg" id="oo_1681171.jpg" position="float" orientation="portrait" xlink:type="simple"><uri content-type="original_file" xlink:type="simple">https://binary.pensoft.net/fig/1681171</uri></graphic></fig></tp:treatment-sec><tp:treatment-sec sec-type="Conservation status"><title>Conservation status.</title><p>The type locality of <italic><tp:taxon-name><tp:taxon-name-part taxon-name-part-type="genus" reg="Pristimantis">Pristimantis</tp:taxon-name-part> <tp:taxon-name-part taxon-name-part-type="species" reg="etsa">etsa</tp:taxon-name-part></tp:taxon-name></italic> sp. nov. lies in the Río Blanco sector of the Cordillera del Cóndor (Fig. <xref ref-type="fig" rid="F9">9</xref>), an area undergoing rapid and severe anthropogenic transformation. Legal and illegal mining are the primary drivers of habitat loss and degradation. Illegal operations employ highly destructive placer and underground extraction methods along riverbanks and adjacent mountains, causing extensive soil disturbance and water pollution. In addition, large-scale industrial extraction at the Fruta del Norte gold mine and associated infrastructure has reshaped land-use dynamics across the region, which currently includes 28 active metallic mining concessions and three concessions for construction materials, together covering 64,453 ha; mining activities are projected to continue at least until 2031, with the possibility of a 25-year extension (<xref ref-type="bibr" rid="B32">Hochstein et al. 2023</xref>). Agriculture and cattle ranching further contribute to the progressive removal and fragmentation of forest along the foothills and lower slopes, intensifying the isolation and degradation of remaining habitat fragments.</p><p>Despite substantial survey effort at the type locality—15 days of fieldwork in June 2025, 10 days in August 2023, and four additional four-day campaigns between 2021 and 2022—only two individuals of <italic><tp:taxon-name><tp:taxon-name-part taxon-name-part-type="genus" reg="Pristimantis">P.</tp:taxon-name-part> <tp:taxon-name-part taxon-name-part-type="species" reg="etsa">etsa</tp:taxon-name-part></tp:taxon-name></italic> sp. nov. have been detected. Extensive herpetological surveys in nearby areas of the Cordillera del Cóndor have not produced additional records of the species. Using the georeferenced records and the GeoCAT tool (<xref ref-type="bibr" rid="B2">Bachman et al. 2011</xref>), and following IUCN mapping standards with a 2 × 2 km grid, we estimated an area of occupancy (<abbrev xmlns:xlink="http://www.w3.org/1999/xlink" xlink:title="area of occupancy" xlink:type="simple">AOO</abbrev>) of 8 km<sup>2</sup>, corresponding to two occupied grid cells. The species is therefore known from a single threat-defined location exposed to intense and ongoing mining and agricultural pressures.</p><p><italic><tp:taxon-name><tp:taxon-name-part taxon-name-part-type="genus" reg="Pristimantis">Pristimantis</tp:taxon-name-part> <tp:taxon-name-part taxon-name-part-type="species" reg="etsa">etsa</tp:taxon-name-part></tp:taxon-name></italic> sp. nov. clearly meets the conditions for listing under criterion D2: it has a very restricted <abbrev xmlns:xlink="http://www.w3.org/1999/xlink" xlink:title="area of occupancy" xlink:type="simple">AOO</abbrev> (typically &lt; 20 km<sup>2</sup>) and occurs at a single location where plausible, well-documented threats could rapidly drive the taxon to a higher risk category, or even towards extinction, in a short time frame. On this basis, and despite the absence of quantitative data on population size or long-term demographic trends, we recommend that <italic><tp:taxon-name><tp:taxon-name-part taxon-name-part-type="genus" reg="Pristimantis">P.</tp:taxon-name-part> <tp:taxon-name-part taxon-name-part-type="species" reg="etsa">etsa</tp:taxon-name-part></tp:taxon-name></italic> sp. nov. be assessed as Vulnerable (<abbrev xmlns:xlink="http://www.w3.org/1999/xlink" xlink:title="Vulnerable" xlink:type="simple">VU</abbrev>) under the criterion D2. Further surveys, ecological studies, and monitoring are urgently needed to refine estimates of its distribution, evaluate population dynamics, and determine whether it may warrant uplisting if habitat loss and degradation at Río Blanco continue or intensify.</p></tp:treatment-sec><ref-list><ref id="B28"><mixed-citation xmlns:xlink="http://www.w3.org/1999/xlink" xlink:type="simple">Hedges SB, Duellman WE, Heinicke MP (2008) New World direct-developing frogs (<tp:taxon-name><tp:taxon-name-part taxon-name-part-type="order">Anura</tp:taxon-name-part></tp:taxon-name>: <tp:taxon-name><tp:taxon-name-part taxon-name-part-type="clade">Terrarana</tp:taxon-name-part></tp:taxon-name>): molecular phylogeny, classification, biogeography, and conservation. Zootaxa 1737: 1–182. <ext-link xlink:href="10.11646/zootaxa.1737.1.1" ext-link-type="doi" xlink:type="simple">https://doi.org/10.11646/zootaxa.1737.1.1</ext-link></mixed-citation></ref><ref id="B1"><mixed-citation xmlns:xlink="http://www.w3.org/1999/xlink" xlink:type="simple">Andersson LG (1945) Batrachians from East Ecuador, collected 1937, 1938 by Wm. Clarke-Macintyre and Rolf Blomberg. Arkiv för Zoologi 37A(2): 1–88.</mixed-citation></ref><ref id="B38"><mixed-citation xmlns:xlink="http://www.w3.org/1999/xlink" xlink:type="simple">Lynch JD (1979) Leptodactylid frogs of the genus <italic><tp:taxon-name><tp:taxon-name-part taxon-name-part-type="subgenus">Eleutherodactylus</tp:taxon-name-part></tp:taxon-name></italic> from the Andes of southern Ecuador. Miscellaneous Publication, University of Kansas Museum of Natural History 66: 1–62. <ext-link xlink:href="10.5962/bhl.title.16268" ext-link-type="doi" xlink:type="simple">https://doi.org/10.5962/bhl.title.16268</ext-link></mixed-citation></ref><ref id="B19"><mixed-citation xmlns:xlink="http://www.w3.org/1999/xlink" xlink:type="simple">Coloma LA, Duellman WE (2025) Amphibians of Ecuador, Vol. 3, <tp:taxon-name><tp:taxon-name-part taxon-name-part-type="family">Craugastoridae</tp:taxon-name-part></tp:taxon-name>. CRC Press, Boca Raton. <ext-link xlink:href="10.1201/9781003557692" ext-link-type="doi" xlink:type="simple">https://doi.org/10.1201/9781003557692</ext-link></mixed-citation></ref><ref id="B10"><mixed-citation xmlns:xlink="http://www.w3.org/1999/xlink" xlink:type="simple">Brito-Zapata D, Reyes-Puig C, Cisneros-Heredia D, Zumel D, Ron SR (2021) Description of a new minute frog of the genus <italic><tp:taxon-name><tp:taxon-name-part taxon-name-part-type="genus">Pristimantis</tp:taxon-name-part></tp:taxon-name></italic> (<tp:taxon-name><tp:taxon-name-part taxon-name-part-type="order">Anura</tp:taxon-name-part></tp:taxon-name>: <tp:taxon-name><tp:taxon-name-part taxon-name-part-type="family">Strabomantidae</tp:taxon-name-part></tp:taxon-name>) from Cordillera del Cóndor, Ecuador. Zootaxa 5072: 351–372. <ext-link xlink:href="10.11646/zootaxa.5072.4.3" ext-link-type="doi" xlink:type="simple">https://doi.org/10.11646/zootaxa.5072.4.3</ext-link></mixed-citation></ref><ref id="B36"><mixed-citation xmlns:xlink="http://www.w3.org/1999/xlink" xlink:type="simple">Lehr E, Aguilar C, Siu-Ting K, Jordán JC (2007) Three new species of <italic><tp:taxon-name><tp:taxon-name-part taxon-name-part-type="genus">Pristimantis</tp:taxon-name-part></tp:taxon-name></italic> (<tp:taxon-name><tp:taxon-name-part taxon-name-part-type="order">Anura</tp:taxon-name-part></tp:taxon-name>: <tp:taxon-name><tp:taxon-name-part taxon-name-part-type="family">Leptodactylidae</tp:taxon-name-part></tp:taxon-name>) from the Cordillera de Huancabamba in northern Peru. Herpetologica 63: 519–536. <ext-link xlink:href="10.1655/0018-0831(2007)63%5B519:TNSOPA%5D2.0.CO;2" ext-link-type="doi" xlink:type="simple">https://doi.org/10.1655/0018-0831(2007)63[519:TNSOPA]2.0.CO;2</ext-link></mixed-citation></ref><ref id="B50"><mixed-citation xmlns:xlink="http://www.w3.org/1999/xlink" xlink:type="simple">Páez NB, Ron SR (2019) Systematics of <italic><tp:taxon-name><tp:taxon-name-part taxon-name-part-type="subgenus">Huicundomantis</tp:taxon-name-part></tp:taxon-name></italic>, a new subgenus of <italic><tp:taxon-name><tp:taxon-name-part taxon-name-part-type="genus">Pristimantis</tp:taxon-name-part></tp:taxon-name></italic> (<tp:taxon-name><tp:taxon-name-part taxon-name-part-type="order">Anura</tp:taxon-name-part></tp:taxon-name>, <tp:taxon-name><tp:taxon-name-part taxon-name-part-type="family">Strabomantidae</tp:taxon-name-part></tp:taxon-name>) with extraordinary cryptic diversity and eleven new species. ZooKeys 868: 1–112. <ext-link xlink:href="10.3897/zookeys.868.26766" ext-link-type="doi" xlink:type="simple">https://doi.org/10.3897/zookeys.868.26766</ext-link></mixed-citation></ref><ref id="B13"><mixed-citation xmlns:xlink="http://www.w3.org/1999/xlink" xlink:type="simple">Bustamante MR, Mendelson JR III (2008) A new frog species (<tp:taxon-name><tp:taxon-name-part taxon-name-part-type="family">Strabomantidae</tp:taxon-name-part></tp:taxon-name>: <italic><tp:taxon-name><tp:taxon-name-part taxon-name-part-type="genus">Pristimantis</tp:taxon-name-part></tp:taxon-name></italic>) from the high Andes of southeastern Ecuador. Zootaxa 1820: 49–59. <ext-link xlink:href="10.11646/zootaxa.1820.1.4" ext-link-type="doi" xlink:type="simple">https://doi.org/10.11646/zootaxa.1820.1.4</ext-link></mixed-citation></ref><ref id="B65"><mixed-citation xmlns:xlink="http://www.w3.org/1999/xlink" xlink:type="simple">Székely P, Hualpa-Vega S, Hualpa-Vega D, Székely D (2026b) Three new <italic><tp:taxon-name><tp:taxon-name-part taxon-name-part-type="genus">Pristimantis</tp:taxon-name-part></tp:taxon-name></italic> species in the subgenus <italic><tp:taxon-name><tp:taxon-name-part taxon-name-part-type="subgenus">Huicundomantis</tp:taxon-name-part></tp:taxon-name></italic> (<tp:taxon-name><tp:taxon-name-part taxon-name-part-type="class">Amphibia</tp:taxon-name-part></tp:taxon-name>: <tp:taxon-name><tp:taxon-name-part taxon-name-part-type="order">Anura</tp:taxon-name-part></tp:taxon-name>: <tp:taxon-name><tp:taxon-name-part taxon-name-part-type="family">Strabomantidae</tp:taxon-name-part></tp:taxon-name>) from Reserva Biológica Cerro Plateado, southern Ecuador. PeerJ 14: e20930. <ext-link xlink:href="10.7717/peerj.20930" ext-link-type="doi" xlink:type="simple">https://doi.org/10.7717/peerj.20930</ext-link></mixed-citation></ref><ref id="B53"><mixed-citation xmlns:xlink="http://www.w3.org/1999/xlink" xlink:type="simple">Pellizaro SM (1984) El mundo religioso de los Shuar estudiado a través de los mitos. Debate 5: 117–126.</mixed-citation></ref><ref id="B4"><mixed-citation xmlns:xlink="http://www.w3.org/1999/xlink" xlink:type="simple">Barrueco D (1985) Mitos y leyendas shuar. Mundo Shuar, Quito, 31–36. <ext-link xlink:href="https://books.google.com.ec/books?id=AoWx5KhnGKcC" ext-link-type="uri" xlink:type="simple">https://books.google.com.ec/books?id=AoWx5KhnGKcC</ext-link></mixed-citation></ref><ref id="B41"><mixed-citation xmlns:xlink="http://www.w3.org/1999/xlink" xlink:type="simple">MAE (2013) Sistema de Clasificación de los Ecosistemas del Ecuador Continental. Ministerio del Ambiente del Ecuador, Quito.</mixed-citation></ref><ref id="B32"><mixed-citation xmlns:xlink="http://www.w3.org/1999/xlink" xlink:type="simple">Hochstein R, El-Rassi D, Cox J, Lincoln N, Hemrajani Singh NK (2023) Amended NI 43-101 Technical Report Fruta del Norte Mine, Ecuador. Lundin Gold Inc., Vancouver.</mixed-citation></ref><ref id="B2"><mixed-citation xmlns:xlink="http://www.w3.org/1999/xlink" xlink:type="simple">Bachman S, Moat J, Hill A, de la Torre J, Scott B (2011) Supporting Red List threat assessments with GeoCAT: geospatial conservation assessment tool. ZooKeys 150: 117–126. <ext-link xlink:href="10.3897/zookeys.150.2109" ext-link-type="doi" xlink:type="simple">https://doi.org/10.3897/zookeys.150.2109</ext-link></mixed-citation></ref></ref-list></tp:taxon-treatment>
